# Supplementary material for: Relative Importance of Sex, Pre-Starvation Body Mass and Structural Body Size in the Determination of Exceptional Starvation Resistance of Anchomenus dorsalis (Coleoptera: Carabidae)
Source: PLoS One. 2016 Mar 15;11(3):e0151459. doi: 10.1371/journal.pone.0151459 (PMC4792388; doi:10.1371/journal.pone.0151459)
Supplement: S1 Dataset — (XLSX) [file pone.0151459.s001.xlsx]

## Sheet: Fattened dataset
Sex	Structural size (PCA score)	Pre-starvation mass (mg)	Dry mass (mg)	Lan dry mass (mg)	Fat content (mg)
M	-1.9149	9.4	4.44	2.6	1.84
M	-1.1685	10.3	4.49	2.87	1.62
M	-1.0247	10.9	4.99	2.87	2.12
M	-0.6493	10.1	4.98	3.31	1.67
M	-0.7629	11.1	5.57	3.33	2.24
M	-0.734	10.7	4.81	3.1	1.71
M	-0.8665	11.1	4.99	3.07	1.92
M	-0.5557	10.5	4.82	3.3	1.52
M	0.6409	15	7.63	4.06	3.57
M	0.3332	12.3	5.7	3.16	2.54
M	0.2887	13.7	6.67	3.23	3.44
M	0.3302	14.4	7.33	3.98	3.35
M	0.5548	13.4	6.73	3.64	3.09
M	-0.1458	13	6.5	3.5	3
M	-0.1903	12.8	6.2	3.54	2.66
M	-0.0221	13.2	6.64	3.6	3.04
M	-0.5256	12.4	6.3	3.5	2.8
M	-0.4408	12.1	6.02	3.53	2.49
M	-0.4521	10.2	4.83	3.2	1.63
M	-0.8263	10.9	5.11	3.25	1.86
M	-0.7397	10.8	5.36	3.12	2.24
M	-0.783	11.4	5.33	3.5	1.83
M	-0.5758	10.8	4.86	3.33	1.53
M	0.8638	14.9	7.36	4.38	2.98
M	0.6409	14.2	7.45	4.03	3.42
M	-0.0479	12.5	6.15	3.59	2.56
M	-0.1099	14	6.92	3.8	3.12
M	-0.0422	12.6	5.9	3.95	1.95
M	0.1951	12.6	5.46	3.66	1.8
M	-0.3529	13.1	6.44	3.77	2.67
M	0.1851	13.6	6.88	3.99	2.89
M	-1.7165	11	5.04	2.82	2.22
M	-1.1339	10.4	5.3	3.05	2.25
M	-0.6637	11.1	5.1	3.45	1.65
M	-0.8031	11.1	5.7	3.12	2.58
M	-0.3127	13.3	6.28	3.6	2.68
M	0.1951	14.3	6.49	4	2.49
M	0.5662	14.3	7.19	4.11	3.08
M	0.3044	13.2	6.9	3.83	3.07
M	0.3131	12.8	6.18	3.85	2.33
M	0.1405	14.5	6.38	4.27	2.11
M	0.1449	12.7	6	3.79	2.21
M	0.1248	12.8	5.94	3.8	2.14
M	-0.0911	13.3	6.27	3.81	2.46
M	-0.4421	13.3	5.62	3.57	2.05
M	0.175	13.1	5.57	3.75	1.82
M	-0.8721	10.7	4.68	3.35	1.33
M	-0.5802	12.3	5.58	3.47	2.11
M	-0.4722	12.7	5.88	3.5	2.38
M	-0.2105	13.3	5.8	3.48	2.32
F	-1.5671	12.7	6.1	3.87	2.23
F	-0.8376	11.6	4.9	3.15	1.75
F	-1.0605	12.1	5.98	3.18	2.8
F	0.4569	13.6	6.8	4.17	2.63
F	-0.842	12.1	5.9	3.6	2.3
F	1.3804	19	8.34	5.77	2.57
F	0.8656	15.6	8.25	4.4	3.85
F	1.1776	18.4	9.3	5.24	4.06
F	0.956	17.3	8.35	4.93	3.42
F	1.7069	17.4	7.7	5.22	2.48
F	-0.7183	13.1	6.6	3.6	3
F	1.366	19.1	8.83	5.5	3.33
F	1.192	14.1	7.1	4.41	2.69
F	1.0308	13.4	6.7	4.24	2.46
F	1.3113	16.3	7.96	4.99	2.97
F	1.0238	17.4	8.28	5.1	3.18
F	0.4613	14.6	7	4.41	2.59
F	-0.0968	11.4	5.35	3.64	1.71
F	-1.0404	9.3	4.58	3.17	1.41
F	-0.2105	13.5	7.15	4.06	3.09
F	-0.1112	14.6	6.91	4.4	2.51
F	-0.5557	14.2	6.93	4.2	2.73
F	-0.2105	14.1	7.1	3.83	3.27
F	2.1959	19.6	9.83	5.7	4.13
F	0.5059	15.6	8.05	4.29	3.76
F	1.0898	18.5	9.35	5.65	3.7
F	2.0233	15.1	7.3	4.63	2.67
F	0.6296	13.2	6.65	4.34	2.31
F	0.7965	15.1	7.07	4.63	2.44
F	0.3188	11.7	5.52	3.78	1.74
F	0.1405	15.5	7.99	4.36	3.63
F	0.3621	14.6	7.69	4.26	3.43
F	1.0985	15.4	8.35	4.43	3.92
F	0.7733	15.1	7.8	4.54	3.26
F	-0.6003	12.2	6.2	3.7	2.5
F	-0.5256	10.9	5.7	3.53	2.17
F	-0.7096	12.7	5.32	3.5	1.82
F	1.5242	17.6	8.63	5.22	3.41
F	1.3459	15.1	7.32	4.83	2.49
F	1.1877	16.4	8.17	4.47	3.7
F	0.0714	13.7	6.41	4.15	2.26
F	1.0093	18.1	8.38	5.16	3.22
F	1.5731	16.3	8.44	4.91	3.53
F	0.106	13.9	6.65	3.75	2.9
F	1.4495	16.5	8.42	4.8	3.62
F	0.1951	14.7	7.05	4.03	3.02
F	0.0557	12.9	6.92	4.47	2.45
F	0.654	16.6	8.95	4.74	4.21
F	0.6252	15.6	7.5	4.66	2.84
F	0.1405	11.6	5.61	3.9	1.71

## Sheet: Starved dataset
Sex	Structural size (PCA)	Pre-starvation mass (mg)	Dry mass (mg)	Lean dry mass (mg)	Fat content (mg)	Post-starvation mass (mg)	Longevity without food (days)
M	-1.8848	9.5	1.85	1.84	0.01	7.2	64
M	-0.6794	11.6	2.17	2.16	0.01	7.8	67
M	-1.7812	10.5	1.82	1.8	0.02	7.4	85
M	-1.4246	10.7	2.14	2.06	0.08	6.8	53
M	-0.2105	11.9	2.28	2.24	0.04	6.2	64
M	-1.1527	9.9	2.1	2.1	0	3.4	50
M	-1.39	9.9	2.01	2	0.01	3.3	70
M	0.9259	13	2.76	2.75	0.01	8.3	56
M	0.5605	14.5	2.68	2.66	0.02	4.1	75
M	0.6252	14.7	3.01	2.99	0.02	7.7	75
M	0.5605	14.5	2.57	2.57	0	3.5	109
M	-0.2507	12.8	2.26	2.25	0.01	3.5	85
M	0.1549	11.5	2.68	2.66	0.02	8.4	42
M	0.1348	12.2	2.54	2.54	0	2.9	50
M	-0.6305	12.4	2.35	2.35	0	3.5	85
M	-0.5658	12.1	2.44	2.37	0.07	8.4	67
M	-0.6794	11.8	2.21	2.2	0.01	4.6	70
M	-0.1414	12.7	2.46	2.38	0.08	3	53
M	-1.2677	10.9	2.19	2.1	0.09	7.3	25
M	-1.4705	10	1.96	1.93	0.03	4	75
M	-0.2896	12.1	2.48	2.45	0.03	8.3	60
M	-0.7183	11.4	2.23	2.12	0.11	5.8	46
M	0.057	11.2	2.55	2.53	0.02	8.7	50
M	0.2052	14.8	2.46	2.4	0.06	3	137
M	-0.1501	13.9	2.57	2.56	0.01	8.5	75
M	-0.1803	12.6	2.6	2.52	0.08	6.4	60
M	-0.5155	12.2	2.3	2.26	0.04	8.6	96
M	0.5504	14	2.55	2.55	0	11	89
M	-0.0579	13.3	2.21	2.2	0.01	7	102
M	-0.842	11.1	2.05	2.05	0	7.3	79
M	-2.4328	7.9	1.5	1.48	0.02	5.3	53
M	-1.8704	10.2	1.81	1.81	0	6.2	60
M	-1.4692	10.3	2	1.93	0.07	4.6	50
M	-1.6129	9.3	1.88	1.84	0.04	4.8	56
M	-0.9512	11.5	2.2	2.08	0.12	6	41
M	0.7331	13.4	2.79	2.7	0.09	6.2	50
M	0.5002	14	2.72	2.7	0.02	8.5	75
M	0.352	13.2	2.6	2.57	0.03	10.4	56
M	0.3577	14.3	2.49	2.47	0.02	3.5	96
M	-0.6493	12	2.34	2.33	0.01	2.7	75
M	0.0614	13.2	2.48	2.45	0.03	3.2	75
M	-0.4666	12.9	2.12	2.07	0.05	3	109
M	-0.7843	12.1	2.42	2.4	0.02	6.7	46
M	0.1304	13	2.49	2.46	0.03	7.8	85
M	-1.154	11.1	2.05	1.99	0.06	7.5	75
M	-0.0077	12.4	2.7	2.63	0.07	5.2	46
M	0.6296	14.4	2.63	2.58	0.05	3.4	75
M	-0.4766	12.1	2.28	2.28	0	4.5	75
M	-1.0548	11.7	2.01	2	0.01	4.9	67
F	-1.6632	11.2	2.02	1.99	0.03	6.6	60
F	0.3031	12.1	2.43	2.4	0.03	4.9	67
F	-1.1942	12.6	1.96	1.95	0.01	4.5	200
F	-0.5859	13.2	2.43	2.4	0.03	7.5	89
F	-0.5658	13.1	2.07	2.06	0.01	6.7	96
F	1.4739	19.4	3.08	3.03	0.05	4.5	129
F	1.4639	15	2.98	2.95	0.03	11	67
F	1.8494	18.6	3.45	3.45	0	10	67
F	1.3013	14.5	2.87	2.86	0.01	9	60
F	1.1588	18.1	3.16	3.1	0.06	11	109
F	0.1549	11.5	2.1	2.08	0.02	7.9	64
F	0.6038	16.6	2.31	2.31	0	6	129
F	0.772	14.5	2.66	2.66	0	3.9	70
F	0.7576	11.7	2.46	2.45	0.01	8.9	64
F	0.9604	16.4	2.71	2.71	0	4.3	164
F	-0.002	14.9	2.46	2.46	0	3.3	179
F	0.8367	17.3	2.6	2.55	0.05	8.6	116
F	0.6339	15.6	2.35	2.35	0	5	129
F	-1.7725	10.1	1.69	1.69	0	4.3	129
F	-0.6248	10	2.05	2.05	0	7.7	56
F	-0.0754	13.2	2.38	2.36	0.02	4.3	144
F	0.1851	12.8	2.51	2.45	0.06	7.4	70
F	-0.1672	13.5	2	1.92	0.08	3	122
F	-0.3341	10.3	2.2	2.2	0	7.2	64
F	0.9058	17.8	2.6	2.6	0	9.3	116
F	2.5368	21.5	3.77	3.77	0	13	218
F	0.8336	16.4	2.7	2.7	0	4	79
F	0.8769	18.3	2.64	2.63	0.01	4.7	158
F	0.3835	17.1	2.57	2.57	0	3.8	151
F	1.1029	15.2	2.57	2.56	0.01	3.9	96
F	1.2969	18	3.2	3.07	0.13	4.1	75
F	-0.0811	14.5	2.5	2.47	0.03	4.7	186
F	0.1549	10.6	2.22	2.22	0	5.5	53
F	0.9158	15.3	2.66	2.64	0.02	5.4	89
F	-1.0015	11.3	2.1	2.1	0	8.5	137
F	-0.9713	11.7	2.04	2.04	0	3.8	122
F	-0.8433	8.4	2	2	0	7.6	41
F	1.2812	12.8	2.92	2.9	0.02	3.8	53
F	1.4149	16.7	2.8	2.8	0	4	164
F	0.2554	16.3	2.62	2.62	0	5	116
F	0.5906	15.4	2.59	2.53	0.06	6.4	109
F	0.7331	11.7	2.93	2.88	0.05	7.1	67
F	0.3232	14.9	2.62	2.61	0.01	7.4	129
F	0.6899	12.6	2.82	2.79	0.03	5.5	60
F	-0.2205	13.6	2.27	2.22	0.05	3.4	122
F	-0.373	11.4	2.27	2.2	0.07	6.1	75
F	2.1225	18.9	3.41	3.26	0.15	12.4	218
F	0.057	13.3	2.75	2.7	0.05	5.7	70
F	1.3747	14.6	3	2.94	0.06	6	109
F	0.2786	13.3	2.42	2.4	0.02	7.9	137

## Sheet: Individual dataset - longevity
Sex	Structural size (PCA)	Pre-starvation mass (mg)	Longevity without food (days)
M	-3.539	8.6	42
M	-2.8528	8.9	46
M	-2.0876	9	70
M	-1.4705	11.8	53
M	-1.4591	9.5	39
M	-1.9871	9.6	70
M	-2.4949	10.2	56
M	-1.456	10.1	32
M	-0.9613	12.2	110
M	-0.2004	14.1	117
M	0.4224	14	64
M	1.2611	15	75
M	0.7978	13.4	53
M	0.5404	15.6	97
M	0.5203	12.9	60
M	1.0898	14.4	60
M	-0.6995	12.7	117
M	-0.6204	12.8	110
M	-0.9958	11.9	70
M	-1.3166	12.1	75
M	-1.4906	11	75
M	-0.4766	11.4	70
M	-0.8577	12.3	86
M	-0.2048	12.9	75
F	1.3948	18.2	110
F	-0.7974	11.5	117
F	0.3376	14.2	90
F	0.831	15.8	103
F	0.182	15.3	145
F	0.2152	15.9	138
F	1.4884	18.2	123
F	1.8004	19.5	130
F	0.644	15.9	159
F	1.2611	18.3	130
F	1.6278	18.4	123
F	1.6667	17.5	159
F	2.393	20.8	46
F	0.1047	14.1	145
F	-0.911	10.6	90
F	-1.5037	9.9	64
F	0.2095	14.4	56
F	-0.0968	14.9	145
F	1.3083	19.1	86
F	-0.0033	13.7	90
F	0.2441	15.2	50
F	-1.5282	11	117
F	0.7821	17.1	60
F	1.6868	15.9	56
F	-0.6851	12.9	145

## Sheet: Individual dataset - m changes
		Body mass changes in particular beetles
Time (days)
	M	M	M	M	M	M	M	M	M	M	M	M	M	M	M	M	M	M	M	M	M	M	M	M	F	F	F	F	F	F	F	F	F	F	F	F	F	F	F	F	F	F	F	F	F	F	F	F	F
-14	6.1	6.8	6.7	8.2	8.5	7	8.6	8.8	8.8	10.9	11.9	12.5	13.2	11.6	11.2	12	9.3	10.3	9.8	9.5	8.6	9	9.7	10.5	13.5	8.5	11.5	12.5	11.8	10.7	13.5	15.1	11.3	14.5	14.7	14.7	15.2	10	9.3	7.6	14.1	11	11.8	9.7	12.8	8.4	12.2	14	9.5
-10	8.3	8.6	8.1	11.2	11.2	9.5	10.4	10	11	13.8	14.2	16.6	15.4	15.7	13.3	16	12.7	14.5	12.6	10.3	9.7	11.2	12.5	12.4	16.8	11.3	15.1	16	15.3	14.1	17.3	18.8	14.4	15.4	18.8	17.3	18.7	14.3	12.1	9.8	15.8	13.7	16.1	12.6	15.1	12.1	14.9	18.8	14.2
-7	8.7	9.8	9.4	13.4	10.5	10.6	10.4	11.6	12.1	13.7	14.1	16.3	14.4	15.9	13.6	15.9	13.4	13.7	13.1	12.2	10.3	11.9	12.2	13.5	18.3	11.8	16	15.9	15.5	15.7	18.6	20.3	16.5	18.7	20.1	18.4	20.1	14.7	12.6	10.1	15.2	14.7	20	14.2	16.1	12	18.4	19.3	13.8
-3	8.6	8.8	8.5	11.5	10	9.6	10.4	10.8	12	13.7	14.6	15.9	14.6	15.3	12.9	14.2	13.4	12.9	12.1	12.1	10.4	11.9	12.4	13.6	18.1	12.3	15.3	15.5	14.3	15.5	18.9	19.9	15.6	19.1	18.9	18	19.8	14.2	11.7	9.6	14.7	15.5	19.5	13.8	16	11.9	17.5	17.5	13.4
0	8.6	8.9	9	11.8	9.5	9.6	10.2	10.1	12.2	14.1	14	15	13.4	15.6	12.9	14.4	12.7	12.8	11.9	12.1	11	11.4	12.3	12.9	18.2	11.5	14.2	15.8	15.3	15.9	18.2	19.5	15.9	18.3	18.4	17.5	20.8	14.1	10.6	9.9	14.4	14.9	19.1	13.7	15.2	11	17.1	15.9	12.9
4	7.8	8.1	7.5	9.9	8.7	8.7	9.2	8.6	11.2	12.9	13.7	13.9	12.5	15.3	11.3	13.6	12.2	12.1	10.9	10.8	10.5	10.7	12	12.5	17	10.7	13.3	15.1	14.5	14.4	17.9	19.2	14.8	16.9	17.5	16.8	19.8	13.4	10.2	9.8	13.3	13.9	16.9	13.3	15.1	10.8	16.3	14.4	12.4
7	7.8	7.9	7.2	9.8	8.7	8.6	9	8.4	10.8	13.6	13.4	13.6	12.4	14.9	11	13.6	11.6	12	11.5	11	10.6	9.8	12.1	11.7	16.3	10.4	13.1	14.4	14.1	13.7	16.9	19	14.8	16.4	17.3	16.5	19	12.7	9.9	9.2	12.5	13.4	16.1	13.1	13.6	10.8	15.6	13.4	11.8
11	7.8	7.9	7.3	8.7	8.3	8.2	8.6	8.1	10.4	12.8	13.1	12.9	11.9	14.4	11	13.4	11.5	12	10.7	10.3	9.8	9.5	11.6	11.6	15.8	10.4	12.8	14.5	14.2	13.5	16.2	17.6	14.6	16.3	16.4	16.6	18.7	13.2	9.4	8.9	12.1	13.8	16	11.8	13.7	10.1	15	13.2	11.4
14	7.4	7.6	7.1	8.5	8.7	8.1	9	7.8	10.3	12.2	12.5	12.7	11.8	14.1	11	12.6	11.5	11.5	10.6	10.3	9.4	9.4	11.6	11.2	14.7	10.4	12.6	14.4	13.9	13.4	15.9	17.3	14.6	16	16.3	16	18.1	12.6	9.7	9	11.3	12.2	14.7	11.2	13.4	10	14.7	12.9	11.4
18	7.4	7.3	7.1	8.5	8.2	8.3	9	8.3	10.2	12	12.4	12.7	12	13.5	10.4	12.7	11.1	11.5	10.4	9.8	9.3	9.2	10.8	11.5	14.3	10	12.2	13.6	13.5	12.9	15.9	16.7	14.5	15.4	15.8	16.3	17.5	12.5	9	8.8	11.5	12.1	14.8	11	13.2	10.2	14.8	12.7	11.8
21	7.1	7.3	7.2	7.8	8.7	7.9	9	8.1	10.4	11.6	12.6	12.2	11.2	13.9	10.5	13.4	11.1	11.3	10.4	10	9.5	9.2	11.1	11.3	14.7	9.7	12.2	12.9	13.6	13.2	16	17.3	14.2	15.4	16.3	15.8	17.5	12.4	9	8.1	10.7	12.1	14.2	10.9	12.9	10	14.3	12.4	11.6
25	6.8	7.1	6.8	7.9	8.4	8.1	8.7	8.5	10.5	11.9	11.6	12.4	12.1	12.9	10.5	11.7	10.9	10.3	10.3	9.7	9.1	9	10.7	11.1	14	10	12.3	13.3	13.4	12.7	13.9	16.8	13.9	15.2	15	15.3	16.6	12.2	8.9	8.5	11	11.8	13.7	10.7	13.4	10	14.7	12.7	11.8
28	6.9	7	7	7.7	8.2	8.1	8.7	8.1	10.3	11.9	11.6	12.3	11.6	12.9	10.6	12.4	11	10.8	10.1	9.5	9	8.8	10.9	11	14.1	10	11.6	12.8	13.6	11.7	15.6	16.2	14	14.4	15	15.3	17.2	12.1	8.9	8	10.7	11.8	13.4	10.6	13	9.7	13.9	12.1	11.3
32	6.9	7	6.5	8.3	8	7.7	8.6		10	11.8	11.8	11.9	11.4	12.7	10.2	12.5	10.9	10.2	10.7	9.1	8.8	8.8	11.1	11.1	14.1	9.9	12.3	12.4	13.1	11.7	14.2	16.3	13.3	14	14.2	15.6	16.7	12	8.9	8.1	10.6	11.7	13.6	10.2	13.6	9.9	14	12.7	11.1
35	6.5	6.5	7.1	8.6	7.6	7.7	8.6		9.5	11.6	11.3	12.2	11.7	12.4	10.3	12.6	10.5	11	10.1	8.8	8.7	8.6	10.5	11.2	14	9.5	11.7	12.4	13.2	12	14.7	15.8	12.8	14.1	14.6	14.9	15.8	11.6	8.8	7.9	9.9	11.6	13.3	10.5	13.2	9.3	13	12.2	10.9
39	6.3	6.4	6.5	8.9		7.8	8.5		9.3	11.4	11.6	12.9	11.4	12	9.9	11.9	9.9	10.6	10.2	8.4	8.6	8.6	10.4	10.8	14	9.8	11.5	12.4	13.4	11.8	15.1	15.6	13	14.1	14.9	14.9	16.2	11.4	9.2	8	10.3	11.6	13.3	10.3	12.4	9.2	13	11.6	10.6
42		6.5	6.7	8.6		8	8.6		9.3	11.7	11.7	12.7	11.7	12.1	10.1	11.5	10.1	10.4	9.8	8.4	8.4	8.4	10.3	10.7	13.3	9.6	11.5	12.6	12.9	12.1	15.1	15.7	13.3	14.3	14.6	15.1	15.6	11.5	8.8	7.5	10.5	11.1	13	10.5	12.2	9	13.1	12.6	10.2
46			6.7	8.2		7.7	8		9.2	11.3	11.31	12.9	11.9	12.2	11.1	11.7	9.9	10.6	9.9	8.2	8.3	8.5	10.2	10.9	13.5	9.7	11.5	12.2	13.3	12	14.2	15.3	13.2	13.9	14	14.7		11.6	9.2	7.8	9.3	11.3	13	10.5	11	9.4	12.5	11.6	10.5
50			6.6	8.5		7.7	8.1		9.4	11.2	11.3	12.7	10.7	12	11.1	12.1	10.3	10.8	9.8	8	8	8.5	10.1	10.6	13.8	9.6	11.1	12.2	13.3	11.6	14.3	14.9	12.8	14.2	14.8	15.1		11.3	9	8.3	10.5	11.2	13.1	10.5		9.1	12.8	12	10.7
53			6.5			7.9	7.8		9.4	11.1	11.1	12.4		12	11	12.1	10.1	10.4	9.5	7.8	7.8	8.4	10	9.9	13	9.7	11	12.2	12.6	12	13.5	14.5	13.2	14.2	14.2	14.5		11.1	8.4	7.4	9.3	10.7	12.5	9.7		8.7	11.6	11.7	10.1
56			6.8			7.7			9.4	11.1	11.1	12.8		12.2	11.2	11.8	9.9	10.4	8.7	7.9	7.9	8.2	9.8	10.5	14	9.3	10.7	11.8	12.8	11.9	15.2	14.9	12.8	13.5	14.6	14.3		11.2	8.8	7.1		10.3	12.7	9.3		8.8	12.2		10.1
60			6.8			7.7			8.9	10.6	11	12.3		11.8			10.2	9.9	9.2	8.3	8.1	7.9	9.9	10.7	13.9	9.2	11.4	12.4	13	12	13.4	14.9	13.2	13.2	14.4	14.2		11.4	9.2	7.5		10.3	12.6	9.8		8.4			10.7
64			6.3			7.3			9.4	10.8		12.3		11.5			9.8	9.7	9	7.8	7.7	8	9.4	10.1	13.1	9.4	10.9	12	12.3	11.3	13.5	14.4	12.6	13.4	15.4	14.3		11	9.2			10.3	12.3	9.6		9			10
67			6.2			7.4			9.3	11		12.4		11.3			9.9	9.9	9.4	7.4	7.8	7.9	9.5	10.8	13.4	9.2	11.5	13.1	12.8	11.8	15.2	13.8	12.3	13.6	15.4	13.5		11	9			10.7	12.1	9.6		8.7			10.5
70									9.1	10.8		11.3		11.2			9.8	10.2		7.5	7.1		9.5	10.6	12.7	9.2	10.5	11.9	12	11.3	14	14.3	12.4	12.8	14.2	13.7		10.8	8.7			10.8	12.6	9.3		8.4			10.3
75									8.4	10.7				11.2			10.2	10.7					9.4		12.6	8.9	11	10.7	12.8	11.6	14.7	14.1	12.5	12	15.1	14.7		10.9	8.7			10.4	12.6	9.1		8.3			10
80									8.7	10.7				11.4			9.9	10.6					8.7		12.4	9.5	10.4	10.7	12.7	11.4	13.4	14.1	11.7	12.9	15	14.1		10.6	8.2			10.2	11	9.1		7.9			9.5
86									8.6	10.3				11.2			9.9	9.8							12.4	9.1	10.3	10.1	12.4	11.8	14.4	14.2	11.9	13.8	14.5	14.2		10.6	8.2			10.2		7.2		8.9			9.9
90									8.4	10.5				11			9.5	10.5							12.7	9.1		11.3	12.3	11.7	14.3	13.7	12.4	13.3	14.8	14		10.4				10.6				8.3			10.4
97									8.4	10							9.5	10							12.3	9.1		11.5	12.2	11.6	13.9	14.2	11.9	13.4	14.4	13.8		10.6				10.3				8.3			10
103									8.4	9.7							9.4	9.3							12.7	8.8			12.1	11.5	13.3	14.5	11.9	12.6	13.8	14.2		10.5				10.5				7.9			9.6
110										8.9							9.6									8.6			12.2	11.2	14.1	14.4	12.4	12.7	14.7	14.3		10.5				10.8				8.1			9.9
117																													12	11.5	13	14.5	11.7	11.9	14.2	13.6		10.4				10.8							9.3
123																													12.2	10		15.5	11	12.5		14.5		9.7				9.9							8.8
130																													11.1	10.6			11.3			13.9		9.4				9.5							9.2
138																													10.9				11.6			13.4		10				9.2							9.1
145																																	11.2			13
152																																	11			12.1
159																																				11.6
			Date of death is highlighted by yellow cell
			Time "0" indicate start of starvation (after 14 days of feeding ad libitum)
[truncated: 1 more columns]
