# Supplementary material for: Relative Importance of Sex, Pre-Starvation Body Mass and Structural Body Size in the Determination of Exceptional Starvation Resistance of Anchomenus dorsalis (Coleoptera: Carabidae)
Source: PLoS One. 2016 Mar 15;11(3):e0151459. doi: 10.1371/journal.pone.0151459 (PMC4792388; doi:10.1371/journal.pone.0151459)
Supplement: S1 Table — (XLSX) [file pone.0151459.s003.xlsx]

## Sheet: List1
Supporting Information - S1 Table
The results of the final Cox proportional hazards model representing raw effects of structural body size, gender and post-overwintering body mass on survival (longevity) of Anchomenus dorsalis. There were no significant interactions between main effect terms (all P > 0.05). Unfortunately, Cox proportional hazards model do not allows to performe variance partitioning in the same way as it was made…
	coef	exp(coef)	exp(-coef)	se(coef)	lower .95	upper .95	z-value	P-value
Gender	1.119	3.062	0.3266	0.2083	2.036	4.605	5.373	<0.001
Pre-overwintering mass	-22.51	1.683e-10	5943000000	2.884	5.9e-13	4.799e-08	-7.803	<0.001
Structural body size	1.269	3.557	0.2811	0.2052	2.379	5.318	6.184	<0.001
Concordance	= 0.767 (se = 0.03 )
Rsquare= 0.521	(max possible= 1 )
Likelihood ratio test	= 108.8 on 3 df, p=0
Wald test	= 86.19 on 3 df, p=0
Score (logrank) test	= 98.31 on 3 df, p=0
